# Supplementary material for: Rapid and Accurate Ecotoxicological Assessment of Heavy Metals Using Cyprinus carpio Cells
Source: Life (Basel). 2024 Sep 5;14(9):1119. doi: 10.3390/life14091119 (PMC11432982; doi:10.3390/life14091119)
Supplement: Supplementary file 1 [file life-14-01119-s001.zip]

Archive with 1 entries (1 files):
- life-3145732-supplementary.pdf
